# Supplementary material for: Two new Phlegmariurus species (Lycopodiaceae) and one new combination from Peninsular Malaysia
Source: PhytoKeys. 2018 Apr 17;(96):99–110. doi: 10.3897/phytokeys.96.20878 (PMC5915396; doi:10.3897/phytokeys.96.20878)
Supplement: XML Treatment for Phlegmariurus iminii [file phytokeys.96.20878-treatment1.xml]

<!DOCTYPE tp:taxon-treatment
  PUBLIC "-//TaxonX//DTD Taxonomic Treatment Publishing DTD v0 20100105//EN" "tax-treatment-NSO.dtd">
<tp:taxon-treatment xmlns:tp="http://www.plazi.org/taxpub"><tp:treatment-meta><kwd-group><label>Taxon classification</label><kwd><named-content xmlns:xlink="http://www.w3.org/1999/xlink" content-type="kingdom">Plantae</named-content></kwd><kwd><named-content xmlns:xlink="http://www.w3.org/1999/xlink" content-type="order">Lycopodiales</named-content></kwd><kwd><named-content xmlns:xlink="http://www.w3.org/1999/xlink" content-type="family">Lycopodiaceae</named-content></kwd></kwd-group><mixed-citation publication-type="journal"><person-group><name><surname>Kiew</surname><given-names>Ruth</given-names></name><name><surname>Kamin</surname><given-names>Imin</given-names></name></person-group><article-title>Two new <italic><tp:taxon-name><tp:taxon-name-part taxon-name-part-type="genus" reg="Phlegmariurus">Phlegmariurus</tp:taxon-name-part></tp:taxon-name></italic> species (<tp:taxon-name><tp:taxon-name-part taxon-name-part-type="family">Lycopodiaceae</tp:taxon-name-part></tp:taxon-name>) and one new combination from Peninsular Malaysia</article-title><source>PhytoKeys</source><day>17</day><month>4</month><year>2018</year><volume>2018</volume><issue>96</issue><fpage>99</fpage><lpage>110</lpage><pub-id pub-id-type="doi">10.3897/phytokeys.96.20878</pub-id></mixed-citation></tp:treatment-meta><tp:nomenclature><tp:taxon-name>
            <tp:taxon-name-part taxon-name-part-type="genus" reg="Phlegmariurus">Phlegmariurus</tp:taxon-name-part>
            <tp:taxon-name-part taxon-name-part-type="species" reg="iminii">iminii</tp:taxon-name-part>
            <object-id xmlns:xlink="http://www.w3.org/1999/xlink" content-type="ipni" xlink:type="simple">urn:lsid:ipni.org:names:77177909-1</object-id>
          </tp:taxon-name><tp:taxon-authority>Kiew</tp:taxon-authority><tp:taxon-status xmlns:xlink="http://www.w3.org/1999/xlink" xlink:type="simple">sp. nov.</tp:taxon-status><xref ref-type="fig" rid="F1">Figures 1</xref><xref ref-type="fig" rid="F2">, 2</xref></tp:nomenclature><tp:treatment-sec sec-type="material" id="SECID0EJFAC"><title>Type.</title><p>Malaysia. Pahang, Merapoh District, Gua Gunting. 30 May 2013, Imin et al. FRI 78296 (holotype KEP! barcode 235330; isotype SING!).</p></tp:treatment-sec><tp:treatment-sec sec-type="description" id="SECID0EOFAC"><title>Description.</title><p>Medium-sized, tufted epiphyte. <bold>Stems</bold> lax, pendulous, ca. 30 cm long, slender, terete, ca. 2.5–3 mm in diameter; branching dichotomously 4 times, branches equal. <bold>Leaves</bold> spaced 3–4 mm apart, arranged in two alternating subspiral whorls of three, ascending at ca. 40° to stem, sessile; lamina dark green, thin and papery, lanceolate, (7–)10 × 1.8–2 mm, base flat, cuneate, margin flat, entire, narrowed to a minutely apiculate apex, glabrous above and beneath; midrib distinct on both surfaces, prominent above, keeled beneath. <bold>Strobilus</bold> slender ca. 1 mm thick, branched once dichotomously near the base with a short stalk 8–14 mm long and branches ca. 20 mm long followed by a short 50–90 mm long section of stem with sterile leaves, terminating in a strobilus (20–)40–70 mm long. <bold>Sporophylls</bold> distinct from leaves, spaced along the axis, sessile, ovate, much smaller than leaves, 1.5–2 × 0.75–1 mm, keeled on outer surface, base rounded and concave around the sporangium, margin entire, apex acute. <bold>Sporangium</bold> broadly reniform, ca. 2 mm long and wide, creamy becoming yellow when mature. <bold>Spores</bold> isotetrahedral with convex margins, polar axis ca. 20 µm, distal surface minutely foveolate.</p><fig id="F1" position="float" orientation="portrait"><label>Figure 1.</label><caption><p>
                <italic><tp:taxon-name><tp:taxon-name-part taxon-name-part-type="genus" reg="Phlegmariurus">Phlegmariurus</tp:taxon-name-part> <tp:taxon-name-part taxon-name-part-type="species" reg="iminii">iminii</tp:taxon-name-part></tp:taxon-name></italic>. <bold>A</bold> habit <bold>B</bold> strobilus <bold>C</bold> tip of strobilus with sporangia and sporophylls <bold>D</bold> portion of leafy stem <bold>E</bold> distinct midrib on upper leaf surface <bold>F</bold> section of leaf to show keel <bold>G</bold> top view of sporangium and sporophyll <bold>H</bold> spores. (Drawing by Mohamad Aidil Noordin from Imin et al. FRI 81470).</p></caption><graphic xmlns:xlink="http://www.w3.org/1999/xlink" xlink:href="phytokeys-96-099-g001.jpg" position="float" orientation="portrait" xlink:type="simple" id="oo_197218.jpg"/></fig><fig id="F2" position="float" orientation="portrait"><label>Figure 2.</label><caption><p>Holotype specimen (<italic>Imin et al. FRI 78296</italic>) of <italic><tp:taxon-name><tp:taxon-name-part taxon-name-part-type="genus" reg="Phlegmariurus">Phlegmariurus</tp:taxon-name-part> <tp:taxon-name-part taxon-name-part-type="species" reg="iminii">iminii</tp:taxon-name-part></tp:taxon-name></italic> Kiew.</p></caption><graphic xmlns:xlink="http://www.w3.org/1999/xlink" xlink:href="phytokeys-96-099-g002.jpg" position="float" orientation="portrait" xlink:type="simple" id="oo_197219.jpg"/></fig></tp:treatment-sec><tp:treatment-sec sec-type="diagnosis" id="SECID0ECIAC"><title>Diagnosis.</title><p>This new species belongs to the <italic><tp:taxon-name><tp:taxon-name-part taxon-name-part-type="genus" reg="Phlegmariurus">Phlegmariurus</tp:taxon-name-part> <tp:taxon-name-part taxon-name-part-type="species" reg="phlegmaria">phlegmaria</tp:taxon-name-part></tp:taxon-name></italic> group of species in being a medium-sized epiphyte with pendent stems, flat leaves broadest at base with a distinct midrib and sporophylls much smaller than vegetative leaves. Amongst <!--PageBreak--><!--PageBreak-->Peninsular Malaysian species, it is different from <italic><tp:taxon-name><tp:taxon-name-part taxon-name-part-type="genus" reg="Phlegmariurus">P.</tp:taxon-name-part> <tp:taxon-name-part taxon-name-part-type="species" reg="phlegmaria">phlegmaria</tp:taxon-name-part></tp:taxon-name></italic> (L.) T.Sen &amp; U.Sen and <italic><tp:taxon-name><tp:taxon-name-part taxon-name-part-type="genus" reg="Phlegmariurus">P.</tp:taxon-name-part> <tp:taxon-name-part taxon-name-part-type="species" reg="salvinioides">salvinioides</tp:taxon-name-part></tp:taxon-name></italic> in its narrower, sessile leaves, 7–9 × 1.8–2 mm, positioned at 40° to the stem (vs. broader, subpetiolate leaves 5–15 × 2–5.5 mm, perpendicular to the stem) and in its unbranched strobili (vs. much branched). While the distinction between <italic><tp:taxon-name><tp:taxon-name-part taxon-name-part-type="genus" reg="Phlegmariurus">P.</tp:taxon-name-part> <tp:taxon-name-part taxon-name-part-type="species" reg="phlegmaria">phlegmaria</tp:taxon-name-part></tp:taxon-name></italic> and <italic><tp:taxon-name><tp:taxon-name-part taxon-name-part-type="genus" reg="Phlegmariurus">P.</tp:taxon-name-part> <tp:taxon-name-part taxon-name-part-type="species" reg="salvinioides">salvinioides</tp:taxon-name-part></tp:taxon-name></italic> (Herter) Ching tends to intergrade, <italic><tp:taxon-name><tp:taxon-name-part taxon-name-part-type="genus" reg="Phlegmariurus">P.</tp:taxon-name-part> <tp:taxon-name-part taxon-name-part-type="species" reg="iminii">iminii</tp:taxon-name-part></tp:taxon-name></italic> is distinct without any specimens of these two species resembling it. It is similar to <italic><tp:taxon-name><tp:taxon-name-part taxon-name-part-type="genus" reg="Phlegmariurus">P.</tp:taxon-name-part> <tp:taxon-name-part taxon-name-part-type="species" reg="pinifolius">pinifolius</tp:taxon-name-part></tp:taxon-name></italic> (Trevis.) Kiew in its narrow, sessile leaves but its leaves are less crowded and positioned at 40° to the stem (vs. crowded and perpendicular to the stem) and its strobili are short and unbranched (vs. long and branched from the base). It also superficially resembles <italic><tp:taxon-name><tp:taxon-name-part taxon-name-part-type="genus" reg="Phlegmariurus">P.</tp:taxon-name-part> <tp:taxon-name-part taxon-name-part-type="species" reg="banayanicus">banayanicus</tp:taxon-name-part></tp:taxon-name></italic> (Herter) A.R. Field &amp; Bostok from the Philippines but that species has broader leaves narrowed to the base (usually 8–10 × 2–3 mm) that are perpendicular to the stem and has branched inflorescences. <italic><tp:taxon-name><tp:taxon-name-part taxon-name-part-type="genus" reg="Phlegmariurus">Phlegmariurus</tp:taxon-name-part> <tp:taxon-name-part taxon-name-part-type="species" reg="iminii">iminii</tp:taxon-name-part></tp:taxon-name></italic> is distinct from all these species by a combination of its narrow, sessile leaves positioned at 40° to the stem and its straight, short, unbranched strobili with sporophylls that are not strongly appressed to the stem (Table <xref ref-type="table" rid="T1">1</xref>).</p><table-wrap id="T1" position="float" orientation="portrait"><label>Table 1.</label><caption><p>
                <italic><tp:taxon-name><tp:taxon-name-part taxon-name-part-type="genus" reg="Phlegmariurus">Phlegmariurus</tp:taxon-name-part> <tp:taxon-name-part taxon-name-part-type="species" reg="iminii">iminii</tp:taxon-name-part></tp:taxon-name></italic>, <italic><tp:taxon-name><tp:taxon-name-part taxon-name-part-type="genus" reg="Phlegmariurus">P.</tp:taxon-name-part> <tp:taxon-name-part taxon-name-part-type="species" reg="banayanicus">banayanicus</tp:taxon-name-part></tp:taxon-name></italic>, <italic><tp:taxon-name><tp:taxon-name-part taxon-name-part-type="genus" reg="Phlegmariurus">P.</tp:taxon-name-part> <tp:taxon-name-part taxon-name-part-type="species" reg="pinifolius">pinifolius</tp:taxon-name-part></tp:taxon-name></italic>, <italic><tp:taxon-name><tp:taxon-name-part taxon-name-part-type="genus" reg="Phlegmariurus">P.</tp:taxon-name-part> <tp:taxon-name-part taxon-name-part-type="species" reg="phlegmaria">phlegmaria</tp:taxon-name-part></tp:taxon-name></italic> and <italic><tp:taxon-name><tp:taxon-name-part taxon-name-part-type="genus" reg="Phlegmariurus">P.</tp:taxon-name-part> <tp:taxon-name-part taxon-name-part-type="species" reg="salvinioides">salvinioides</tp:taxon-name-part></tp:taxon-name></italic> compared.</p></caption><table id="TID0ETGAC" rules="all"><tbody><tr><th rowspan="1" colspan="1">Character</th><th rowspan="1" colspan="1">
                    <italic><tp:taxon-name><tp:taxon-name-part taxon-name-part-type="genus" reg="Phlegmariurus"/><tp:taxon-name-part taxon-name-part-type="species" reg="iminii">iminii</tp:taxon-name-part></tp:taxon-name></italic>
                  </th><th rowspan="1" colspan="1">
                    <italic><tp:taxon-name><tp:taxon-name-part taxon-name-part-type="genus" reg="Phlegmariurus"/><tp:taxon-name-part taxon-name-part-type="species" reg="banayanicus">banayanicus</tp:taxon-name-part></tp:taxon-name></italic>
                  </th><th rowspan="1" colspan="1">
                    <italic><tp:taxon-name><tp:taxon-name-part taxon-name-part-type="genus" reg="Phlegmariurus"/><tp:taxon-name-part taxon-name-part-type="species" reg="pinifolius">pinifolius</tp:taxon-name-part></tp:taxon-name></italic>
                  </th><th rowspan="1" colspan="1">
                    <italic><tp:taxon-name><tp:taxon-name-part taxon-name-part-type="genus" reg="Phlegmariurus"/><tp:taxon-name-part taxon-name-part-type="species" reg="phlegmaria">phlegmaria</tp:taxon-name-part></tp:taxon-name></italic>
                  </th><th rowspan="1" colspan="1">
                    <italic><tp:taxon-name><tp:taxon-name-part taxon-name-part-type="genus" reg="Phlegmariurus"/><tp:taxon-name-part taxon-name-part-type="species" reg="salvinioides">salvinioides</tp:taxon-name-part></tp:taxon-name></italic>
                  </th></tr><tr><td rowspan="1" colspan="1">Leaf shape</td><td rowspan="1" colspan="1">lanceolate</td><td rowspan="1" colspan="1">lanceolate</td><td rowspan="1" colspan="1">elongate-lanceolate to narrowly lanceolate</td><td rowspan="1" colspan="1">ovate-lanceolate to lanceolate</td><td rowspan="1" colspan="1">lanceolate</td></tr><tr><td rowspan="1" colspan="1">Leaf base</td><td rowspan="1" colspan="1">cuneate</td><td rowspan="1" colspan="1">rounded</td><td rowspan="1" colspan="1">slightly narrowed</td><td rowspan="1" colspan="1">rounded to cordate</td><td rowspan="1" colspan="1">rounded to broadly truncate</td></tr><tr><td rowspan="1" colspan="1">Leaf angle to stem</td><td rowspan="1" colspan="1">45°</td><td rowspan="1" colspan="1">90°</td><td rowspan="1" colspan="1">90°</td><td rowspan="1" colspan="1">90°</td><td rowspan="1" colspan="1">90°</td></tr><tr><td rowspan="1" colspan="1">Leaf apex</td><td rowspan="1" colspan="1">narrowed to attenuate</td><td rowspan="1" colspan="1">acuminate</td><td rowspan="1" colspan="1">extremely acuminate</td><td rowspan="1" colspan="1">acute</td><td rowspan="1" colspan="1">acute</td></tr><tr><td rowspan="1" colspan="1">Leaf size (mm)</td><td rowspan="1" colspan="1">7–9 × 1.8–2</td><td rowspan="1" colspan="1">8–12 × (1–)2–3</td><td rowspan="1" colspan="1">6–8 × 1–1.7</td><td rowspan="1" colspan="1">4–20 × 2.5–6</td><td rowspan="1" colspan="1">5–9.5 × 2–5</td></tr><tr><td rowspan="1" colspan="1">Strobili</td><td rowspan="1" colspan="1">dichotomous branch at base, branches and straight</td><td rowspan="1" colspan="1">branched 2-3 times, branches curving</td><td rowspan="1" colspan="1">2, 4 or 6 branches, branches straight</td><td rowspan="1" colspan="1">much branched, branches curving</td><td rowspan="1" colspan="1">much branched, branches straight</td></tr><tr><td rowspan="1" colspan="1">Sporophylls</td><td rowspan="1" colspan="1">not appressed</td><td rowspan="1" colspan="1">appressed</td><td rowspan="1" colspan="1">appressed</td><td rowspan="1" colspan="1">appressed</td><td rowspan="1" colspan="1">not appressed</td></tr><tr><td rowspan="1" colspan="1">Leaf attachment</td><td rowspan="1" colspan="1">sessile</td><td rowspan="1" colspan="1">subpetiolate</td><td rowspan="1" colspan="1">sessile</td><td rowspan="1" colspan="1">subpetiolate</td><td rowspan="1" colspan="1">subpetiolate</td></tr><tr><td rowspan="1" colspan="1">Leaf spacing</td><td rowspan="1" colspan="1">spaced</td><td rowspan="1" colspan="1">spaced</td><td rowspan="1" colspan="1">very compact</td><td rowspan="1" colspan="1">spaced</td><td rowspan="1" colspan="1">spaced</td></tr></tbody></table></table-wrap></tp:treatment-sec><tp:treatment-sec sec-type="distribution" id="SECID0EMFAE"><title>Distribution.</title><p>In Peninsular Malaysia, it is at present known only from the type locality, Pahang, Merapoh District, Gua Gunting. Ashley R. Field (pers. comm.) notes that the species is a target for plant collectors and it is in cultivation from parts of Thailand and other parts of Peninsular Malaysia from a variety of habitats, although we have not been able to locate it in commercial nurseries in Malaysia.</p></tp:treatment-sec><tp:treatment-sec sec-type="Provisional conservation status" id="SECID0ERFAE"><title>Provisional conservation status.</title><p>Critically Endangered (A1d, B2ab[iii,v]). Its only confirmed locality is a single karst limestone hill that lies outside the network of Totally Protected Areas and has been threatened by quarrying for cement and is surrounded by oil palm plantations that expose it to disturbance from agricultural activities, in particular by the practice of clearing vegetation by burning. The limestone flora occupies only 0.4% of land area but is biodiverse harbouring at least 14% of the Peninsula’s vascular flora (<xref ref-type="bibr" rid="B3">Chin 1977</xref>), so it is particularly vulnerable to disturbance (<xref ref-type="bibr" rid="B10">Kiew 1997</xref>). In addition, many of its species like <italic><tp:taxon-name><tp:taxon-name-part taxon-name-part-type="genus" reg="Phlegmariurus">Phlegmariurus</tp:taxon-name-part> <tp:taxon-name-part taxon-name-part-type="species" reg="iminii">iminii</tp:taxon-name-part></tp:taxon-name></italic> are known from less than five limestone hills (<xref ref-type="bibr" rid="B12">Kiew et al. 2017</xref>).</p></tp:treatment-sec><tp:treatment-sec sec-type="ecology" id="SECID0EOGAE"><title>Ecology.</title><p>The type specimen grew on a tree on a steep slope, slightly shaded near the summit of a limestone karst hill.</p></tp:treatment-sec><tp:treatment-sec sec-type="etymology" id="SECID0ETGAE"><title>Etymology.</title><p>Named after Imin Kamin, Research Assistant In-Charge of the lycophyte and fern collection in the Forest Research Institute Malaysia Herbarium (KEP), who discovered this species.</p></tp:treatment-sec><ref-list><ref id="B3"><mixed-citation xmlns:xlink="http://www.w3.org/1999/xlink" xlink:type="simple">
          <person-group><name name-style="western"><surname>Chin</surname><given-names>SC</given-names></name></person-group> (<year>1977</year>) <article-title>The limestone flora of Malaya. 1.</article-title> <source>Gardens’ Bulletin (Singapore)</source> <volume>30</volume>: <fpage>165</fpage>–<lpage>219</lpage>.</mixed-citation></ref><ref id="B10"><mixed-citation xmlns:xlink="http://www.w3.org/1999/xlink" xlink:type="simple">
          <person-group><name name-style="western"><surname>Kiew</surname><given-names>R</given-names></name></person-group> (<year>1997</year>) The Malaysian highlands and limestone hills: threatened ecosystems. In: <italic>State of the Environment in Malaysia</italic>. Consumers Association of Penang, Malaysia, 66–73.</mixed-citation></ref><ref id="B12"><mixed-citation xmlns:xlink="http://www.w3.org/1999/xlink" xlink:type="simple">
          <person-group><name name-style="western"><surname>Kiew</surname><given-names>R</given-names></name><name name-style="western"><surname>Rafidah</surname><given-names>AR</given-names></name><name name-style="western"><surname>Ong</surname><given-names>PT</given-names></name><name name-style="western"><surname>Ummul-Nazrah</surname><given-names>AR</given-names></name></person-group> (<year>2017</year>) <article-title>Limestone treasures: Rare plants in Peninsular Malaysia – what they are, where they grow and how to conserve them.</article-title> <source>Malaysian Naturalist</source> <volume>71</volume>(<issue>1</issue>): <fpage>32</fpage>–<lpage>41</lpage>.</mixed-citation></ref></ref-list></tp:taxon-treatment>
