# Supplementary material for: Two new Phlegmariurus species (Lycopodiaceae) and one new combination from Peninsular Malaysia
Source: PhytoKeys. 2018 Apr 17;(96):99–110. doi: 10.3897/phytokeys.96.20878 (PMC5915396; doi:10.3897/phytokeys.96.20878)
Supplement: XML Treatment for Phlegmariurus monticola [file phytokeys.96.20878-treatment2.xml]

<!DOCTYPE tp:taxon-treatment
  PUBLIC "-//TaxonX//DTD Taxonomic Treatment Publishing DTD v0 20100105//EN" "tax-treatment-NSO.dtd">
<tp:taxon-treatment xmlns:tp="http://www.plazi.org/taxpub"><tp:treatment-meta><kwd-group><label>Taxon classification</label><kwd><named-content xmlns:xlink="http://www.w3.org/1999/xlink" content-type="kingdom">Plantae</named-content></kwd><kwd><named-content xmlns:xlink="http://www.w3.org/1999/xlink" content-type="order">Lycopodiales</named-content></kwd><kwd><named-content xmlns:xlink="http://www.w3.org/1999/xlink" content-type="family">Lycopodiaceae</named-content></kwd></kwd-group><mixed-citation publication-type="journal"><person-group><name><surname>Kiew</surname><given-names>Ruth</given-names></name><name><surname>Kamin</surname><given-names>Imin</given-names></name></person-group><article-title>Two new <italic><tp:taxon-name><tp:taxon-name-part taxon-name-part-type="genus" reg="Phlegmariurus">Phlegmariurus</tp:taxon-name-part></tp:taxon-name></italic> species (<tp:taxon-name><tp:taxon-name-part taxon-name-part-type="family">Lycopodiaceae</tp:taxon-name-part></tp:taxon-name>) and one new combination from Peninsular Malaysia</article-title><source>PhytoKeys</source><day>17</day><month>4</month><year>2018</year><volume>2018</volume><issue>96</issue><fpage>99</fpage><lpage>110</lpage><pub-id pub-id-type="doi">10.3897/phytokeys.96.20878</pub-id></mixed-citation></tp:treatment-meta><tp:nomenclature><tp:taxon-name>
            <tp:taxon-name-part taxon-name-part-type="genus" reg="Phlegmariurus">Phlegmariurus</tp:taxon-name-part>
            <tp:taxon-name-part taxon-name-part-type="species" reg="monticola">monticola</tp:taxon-name-part>
            <object-id xmlns:xlink="http://www.w3.org/1999/xlink" content-type="ipni" xlink:type="simple">urn:lsid:ipni.org:names:77177910-1</object-id>
          </tp:taxon-name><tp:taxon-authority>Kiew</tp:taxon-authority><tp:taxon-status xmlns:xlink="http://www.w3.org/1999/xlink" xlink:type="simple">sp. nov.</tp:taxon-status><xref ref-type="fig" rid="F3">Figures 3</xref><xref ref-type="fig" rid="F4">, 4A</xref><!--PageBreak--></tp:nomenclature><tp:treatment-sec sec-type="material" id="SECID0EKIAE"><title>Type.</title><p>Malaysia. Pahang, Cameron Highlands, Gunung Beremban, trail from the Parit Falls to MARDI. 24 May 2007, Nor Ezzawanis &amp; Zamri FRI 54517 (holotype KEP! barcode KEP139948; isotype KEP! barcode KEP139947).</p><!--PageBreak--></tp:treatment-sec><tp:treatment-sec sec-type="description" id="SECID0EQIAE"><title>Description.</title><p>Small epiphyte, tufted with (1–)6–7 stems. <bold>Stems</bold> pendulous or semi-erect, 11–22(–32.5) cm long, 1–2 mm diam., 1.2–1.7 cm wide across the leaves, green, branched once or sometimes twice towards the apex. <bold>Leaves</bold> crowded, spreading more-or-less at right angles to the stem, more-or-less in 6 rows, mid-green, soft, sessile, narrowly lanceolate to subulate, 8–10 × 0.75–1.5 mm, acutely narrowed to a sharp point at apex, margin entire, minutely revolute, glabrous above and beneath, midrib obscure above, prominent beneath. <bold>Strobilus</bold> green or yellowish-green, in pairs, each branching dichotomously once or twice, sometimes unbranched, (7.5–)11–12(–22) cm long, ca. 3 mm diameter. <bold>Sporophylls</bold> similar in shape to leaves but smaller and more compact, transition to strobilus gradual. Sporophylls sessile, ascending, arranged in 4 rows, narrowly lanceolate, 3.5–5(–7) × 0.5–1 mm at base, abruptly narrowed above the sporangium and 0.25 mm wide, margin entire. Sporangium yellow, broadly reniform, ca. 1–1.5 mm across. <bold>Spores</bold> isotetrahedral with convex margins, polar axis ca. 20 µm, distal surface minutely fossulate-foveolate.</p><fig id="F3" position="float" orientation="portrait"><label>Figure 3.</label><caption><p>
                <italic><tp:taxon-name><tp:taxon-name-part taxon-name-part-type="genus" reg="Phlegmariurus">Phlegmariurus</tp:taxon-name-part> <tp:taxon-name-part taxon-name-part-type="species" reg="monticola">monticola</tp:taxon-name-part></tp:taxon-name></italic>. <bold>A</bold> habit <bold>B</bold> portion of leafy sterile branch <bold>C</bold> strobilus <bold>D</bold> spores. (Drawing by Mohamad Aidil Noordin from Ezzawanis et al. FRI 54517).</p></caption><graphic xmlns:xlink="http://www.w3.org/1999/xlink" xlink:href="phytokeys-96-099-g003.jpg" position="float" orientation="portrait" xlink:type="simple" id="oo_197220.jpg"/></fig><fig id="F4" position="float" orientation="portrait"><label>Figure 4.</label><caption><p>
                <bold>A</bold> <italic><tp:taxon-name><tp:taxon-name-part taxon-name-part-type="genus" reg="Phlegmariurus">Phlegmariurus</tp:taxon-name-part> <tp:taxon-name-part taxon-name-part-type="species" reg="monticola">monticola</tp:taxon-name-part></tp:taxon-name></italic> <bold>B</bold> Peninsular Malaysian form of <italic><tp:taxon-name><tp:taxon-name-part taxon-name-part-type="genus" reg="Phlegmariurus">P.</tp:taxon-name-part> <tp:taxon-name-part taxon-name-part-type="species" reg="squarrosus">sqaurrosus</tp:taxon-name-part></tp:taxon-name></italic> <italic>s.l.</italic> (Photographs Imin Kamin).</p></caption><graphic xmlns:xlink="http://www.w3.org/1999/xlink" xlink:href="phytokeys-96-099-g004.jpg" position="float" orientation="portrait" xlink:type="simple" id="oo_197221.jpg"/></fig></tp:treatment-sec><tp:treatment-sec sec-type="diagnosis" id="SECID0EJLAE"><title>Diagnosis.</title><p>It belongs to the <italic><tp:taxon-name><tp:taxon-name-part taxon-name-part-type="genus" reg="Phlegmariurus">Phlegmariurus</tp:taxon-name-part> <tp:taxon-name-part taxon-name-part-type="species" reg="squarrosus">squarrosus</tp:taxon-name-part></tp:taxon-name></italic> group in that its sporophylls are similar in shape, although smaller, than the leaves. <italic><tp:taxon-name><tp:taxon-name-part taxon-name-part-type="genus" reg="Phlegmariurus">Phlegmariurus</tp:taxon-name-part> <tp:taxon-name-part taxon-name-part-type="species" reg="monticola">monticola</tp:taxon-name-part></tp:taxon-name></italic> is immediately distinct from <italic><tp:taxon-name><tp:taxon-name-part taxon-name-part-type="genus" reg="Phlegmariurus">P.</tp:taxon-name-part> <tp:taxon-name-part taxon-name-part-type="species" reg="squarrosus">squarrosus</tp:taxon-name-part></tp:taxon-name></italic> (G.Forst.) Á.Löve &amp; D.Löve <italic>s.l.</italic> that in Peninsular Malaysia is morphologically relatively uniform by a combination of its tufted, shorter stems 11–32.5 cm long (vs. single-stemmed at the base and (20–)40–55(–200) cm long), leaf midrib obscure above and prominent beneath (not distinct above and faint beneath), strobili more slender ca. 3 mm wide, that are in pairs and usually branch dichotomously once or twice (vs. strobili 4–5 mm wide, single and always unbranched). In addition, their distributions do not overlap; <italic><tp:taxon-name><tp:taxon-name-part taxon-name-part-type="genus" reg="Phlegmariurus">P.</tp:taxon-name-part> <tp:taxon-name-part taxon-name-part-type="species" reg="squarrosus">squarrosus</tp:taxon-name-part></tp:taxon-name></italic> is a lowland species grow<!--PageBreak-->ing on trees usually at less than 300 m elevation, while <italic><tp:taxon-name><tp:taxon-name-part taxon-name-part-type="genus" reg="Phlegmariurus">P.</tp:taxon-name-part> <tp:taxon-name-part taxon-name-part-type="species" reg="monticola">monticola</tp:taxon-name-part></tp:taxon-name></italic> is a montane species occurring at 1400–2100 m elevation. It also superficially resembles <italic><tp:taxon-name><tp:taxon-name-part taxon-name-part-type="genus" reg="Phlegmariurus">P.</tp:taxon-name-part> <tp:taxon-name-part taxon-name-part-type="species" reg="prolifera">prolifera</tp:taxon-name-part></tp:taxon-name></italic> (Blume) A.R Field &amp; Bostok in its slender strobili ca. 3 mm wide and sporophylls arranged <!--PageBreak-->in four rows, but it differs in its shorter, narrower leaves (8–10 × 0.75–1.5 mm (vs. leaves 10–15 × 1.5–2 mm) and its narrowly lanceolate sporophylls 0.5-1 mm wide (vs. triangular-ovate sporophylls 1.5-2 mm wide).</p></tp:treatment-sec><tp:treatment-sec sec-type="distribution" id="SECID0EXNAE"><title>Distribution.</title><p>Peninsular Malaysia (Kelantan, Perak and Pahang).</p></tp:treatment-sec><tp:treatment-sec sec-type="Provisional conservation status" id="SECID0E3NAE"><title>Provisional conservation status.</title><p>Least Concern. It is found in most accessible montane areas in the Main Range suggesting that it is likely to be more widespread. The montane forest above 1000 m is protected because of the restriction on clearing forest on steep slopes. However, this does not apply to hill resorts where forest is cleared for resort infrastructure and at Cameron Highlands for vegetable and flower farms (<xref ref-type="bibr" rid="B10">Kiew 1997</xref>). However, its populations need to be monitored because it is for sale in nurseries in Malaysia, Singapore and Thailand (AR Field, pers. comm.) so collecting of plants from the wild may become a threat.</p></tp:treatment-sec><tp:treatment-sec sec-type="ecology" id="SECID0EGOAE"><title>Ecology.</title><p>In Peninsular Malaysia, in light shade usually in lower montane forest, sometimes in upper montane forest, at 1400–2100 m elevation.</p></tp:treatment-sec><tp:treatment-sec sec-type="etymology" id="SECID0ELOAE"><title>Etymology.</title><p>Latin, <italic><tp:taxon-name><tp:taxon-name-part taxon-name-part-type="genus" reg="Phlegmariurus"/><tp:taxon-name-part taxon-name-part-type="species" reg="monticola">monticola</tp:taxon-name-part></tp:taxon-name></italic> - dweller in mountains.</p></tp:treatment-sec><tp:treatment-sec sec-type="notes" id="SECID0E2OAE"><title>Notes.</title><p>In appearance, it is immediately distinct from <italic><tp:taxon-name><tp:taxon-name-part taxon-name-part-type="genus" reg="Phlegmariurus">P.</tp:taxon-name-part> <tp:taxon-name-part taxon-name-part-type="species" reg="squarrosus">squarrosus</tp:taxon-name-part></tp:taxon-name></italic> in being less robust, in being tufted with up to 7 stems, having shorter stems that are only about twice the length of the strobili and leaves with the midrib obscure above and prominent beneath; while Peninsular Malaysian individuals of <italic><tp:taxon-name><tp:taxon-name-part taxon-name-part-type="genus" reg="Phlegmariurus">P.</tp:taxon-name-part> <tp:taxon-name-part taxon-name-part-type="species" reg="squarrosus">squarrosus</tp:taxon-name-part></tp:taxon-name></italic> have single stems (not tufted) that are longer so their strobili are about a fifth or less the length of the stem and the leaf midrib is distinct above and faint beneath.</p><!--PageBreak--></tp:treatment-sec><tp:treatment-sec sec-type="material" id="SECID0EYPAE"><title>Specimens examined.</title><p>Kelantan: Gunung Chamar Imin et al. FRI 71786 (KEP, L); Sungai Kenerong Imin et al. FRI 68171 (KEP), Kueh et al. FRI 58410 (KEP). Pahang: Cameron Highlands Aishah 15 (KLU); Holttum SFN 23443 (SING), Holttum s.n. May 1936 (SING); Imin et al. FRI 68482 (KEP), Imin et al. FRI 71946 (KEP), FRI 74765 (KEP, L), Imin et al. FRI 87114 (KEP), Nor-Ezzawanis et al. FRI 54517 (KEP), Poore 1019 (KLU); Fraser’s Hill Henderson SFN 11507 (SING); Genting Highlands Lim et al. GHC 1 (KLU); Aishah 22 (KLU), Stone 15422 (KLU), Tan et al. FRI 77645 (KEP, TAIF). Perak: Birch’s Hill Burkill SFN 12739 (SING); Gunung Hijau Julius et al. FRI 53305 (KEP), Sinclair &amp; Kiah SFN 38728 (SING).</p><sec sec-type="New combination" id="SECID0E4PAE"><title>New combination</title><p>
              <italic><tp:taxon-name><tp:taxon-name-part taxon-name-part-type="genus" reg="Lycopodium">Lycopodium</tp:taxon-name-part> <tp:taxon-name-part taxon-name-part-type="species" reg="pinifolium">pinifolium</tp:taxon-name-part></tp:taxon-name></italic> <xref ref-type="bibr" rid="B2">Blume (1828</xref>: 264) was described and recorded to occur from Malaya to Papua, but it was not until 1984 that this species appeared in Malaysian publications (as <italic><tp:taxon-name><tp:taxon-name-part taxon-name-part-type="genus" reg="Huperzia">Huperzia</tp:taxon-name-part> <tp:taxon-name-part taxon-name-part-type="species" reg="pinifolia">pinifolia</tp:taxon-name-part></tp:taxon-name></italic> Trevis.) when it was recorded from the Gunung Mulu National Park, Sarawak (<xref ref-type="bibr" rid="B14">Parris et al. 1984</xref>) where it was keyed out with <italic><tp:taxon-name><tp:taxon-name-part taxon-name-part-type="genus" reg="Huperzia">Huperzia</tp:taxon-name-part> <tp:taxon-name-part taxon-name-part-type="species" reg="phlegmaria">phlegmaria</tp:taxon-name-part></tp:taxon-name></italic> and distinguished from that species by its linear-lanceolate leaves at least six times longer than broad with a cuneate base and by its sporophylls with acuminate tips that protrude beyond the sporangia. A detailed account described and illustrated this species (<xref ref-type="bibr" rid="B8">Johns 1991</xref>) based on specimens from Gunung Mulu grown in the Royal Botanic Gardens Kew. However, it was not until <xref ref-type="bibr" rid="B15">Parris and Latiff (1997)</xref> listed it that it appeared in Peninsular Malaysian publications. However, its identity became confused when subsequent publications illustrated different species under this name. For example, that of <xref ref-type="bibr" rid="B1">Aziz-Bidin (2002</xref>, figs. 10, 11) illustrated <italic><tp:taxon-name><tp:taxon-name-part taxon-name-part-type="genus" reg="Phlegmariurus">P.</tp:taxon-name-part> <tp:taxon-name-part taxon-name-part-type="species" reg="tetrastichus">tetrastichus</tp:taxon-name-part></tp:taxon-name></italic> and that of <xref ref-type="bibr" rid="B13">Noraini et al. (2010</xref>, figs. 47, 48) figured <italic><tp:taxon-name><tp:taxon-name-part taxon-name-part-type="genus" reg="Phlegmariurus">P.</tp:taxon-name-part> <tp:taxon-name-part taxon-name-part-type="species" reg="squarrosus">squarrosus</tp:taxon-name-part></tp:taxon-name></italic>. Names on herbaria specimens were similarly in a muddle. A full description is therefore provided below.</p><p>The name <italic><tp:taxon-name><tp:taxon-name-part taxon-name-part-type="genus" reg="Lycopodium">Lycopodium</tp:taxon-name-part> <tp:taxon-name-part taxon-name-part-type="species" reg="pinifolium">pinifolium</tp:taxon-name-part></tp:taxon-name></italic> Blume was an illegitimate name because it had earlier been used for an African species by <xref ref-type="bibr" rid="B9">Kaulfuss (1824)</xref>. In 1874, Trevisan described <italic><tp:taxon-name><tp:taxon-name-part taxon-name-part-type="genus" reg="Huperzia">Huperzia</tp:taxon-name-part> <tp:taxon-name-part taxon-name-part-type="species" reg="pinifolia">pinifolia</tp:taxon-name-part></tp:taxon-name></italic> Trevis. as a new name: in fact he was conscious of the illegitimacy of the name of Blume because of the (older) name of Kaulfuss. In this case (International Code of Nomenclature, art. 7.4 (ICN 2012)) the new name is typified by the type of the replaced synonym. <xref ref-type="bibr" rid="B2">Blume (1828)</xref>, in describing his species, recognised varieties B, C and D but for varieties C and D he noted ‘(an species?)’ implying that there was doubt that they belonged to this species. Specimens representing these varieties were all annotated by his hand, the labels noting only ‘Java’ without recording a collector, locality or date. The specimen annotated as var. C (barcode L 0057377) is closely similar to <italic><tp:taxon-name><tp:taxon-name-part taxon-name-part-type="genus" reg="Phlegmariurus">P.</tp:taxon-name-part> <tp:taxon-name-part taxon-name-part-type="species" reg="proliferus">proliferus</tp:taxon-name-part></tp:taxon-name></italic> (Blume) A.R.Field &amp; Bostock and does not belong to <italic><tp:taxon-name><tp:taxon-name-part taxon-name-part-type="genus" reg="Phlegmariurus">P.</tp:taxon-name-part> <tp:taxon-name-part taxon-name-part-type="species" reg="pinifolius">pinifolius</tp:taxon-name-part></tp:taxon-name></italic> and the specimen representing var. D is a piece too small to identify with certainty. The other two specimens both belong to <italic><tp:taxon-name><tp:taxon-name-part taxon-name-part-type="genus" reg="Phlegmariurus">P.</tp:taxon-name-part> <tp:taxon-name-part taxon-name-part-type="species" reg="pinifolius">pinifolius</tp:taxon-name-part></tp:taxon-name></italic> in their habit (relatively short dichotomously branching stems with dense, narrowly lanceolate leaves perpendicular to the stem) and the abruptly distinct, straight strobili. The typical variety (barcode L 0057375) has strobili that are branched dichotomously while var. B (barcode L0057376) has unbranched <!--PageBreak-->strobili, which represent an earlier stage in the growth of the strobili, which eventually branch. The herbarium sheet with barcode L 0057375 is here selected as the lectotype because it best represents a mature plant of this species.</p></sec></tp:treatment-sec><ref-list><ref id="B10"><mixed-citation xmlns:xlink="http://www.w3.org/1999/xlink" xlink:type="simple">
          <person-group><name name-style="western"><surname>Kiew</surname><given-names>R</given-names></name></person-group> (<year>1997</year>) The Malaysian highlands and limestone hills: threatened ecosystems. In: <italic>State of the Environment in Malaysia</italic>. Consumers Association of Penang, Malaysia, 66–73.</mixed-citation></ref><ref id="B2"><mixed-citation xmlns:xlink="http://www.w3.org/1999/xlink" xlink:type="simple">
          <person-group><name name-style="western"><surname>Blume</surname><given-names>CL</given-names></name></person-group> (<year>1828</year>) <source>Enumeratio Plantarum Javae et Insularum Adjacentium, fasciculus II.</source> <publisher-name>JW van Leeuwen</publisher-name>, <publisher-loc>Lugduni Batavorum</publisher-loc>, <size units="page">274 pp</size>.</mixed-citation></ref><ref id="B14"><mixed-citation xmlns:xlink="http://www.w3.org/1999/xlink" xlink:type="simple">
          <person-group><name name-style="western"><surname>Parris</surname><given-names>BS</given-names></name><name name-style="western"><surname>Jermy</surname><given-names>AC</given-names></name><name name-style="western"><surname>Camus</surname><given-names>JM</given-names></name><name name-style="western"><surname>Paul</surname><given-names>AM</given-names></name></person-group> (<year>1984</year>) <article-title>The <tp:taxon-name><tp:taxon-name-part taxon-name-part-type="phylum">Pteridophyta</tp:taxon-name-part></tp:taxon-name> of Gunung Mulu National Park.</article-title> In: <person-group><name name-style="western"><surname>Jermy</surname><given-names>AC</given-names></name></person-group> (<role>Ed.</role>) <issue-title>Studies on the Flora of Gunung Mulu National Park, Sarawak.</issue-title> <source>Forest Dept., Sarawak</source>, <fpage>145</fpage>–<lpage>233</lpage>.</mixed-citation></ref><ref id="B8"><mixed-citation xmlns:xlink="http://www.w3.org/1999/xlink" xlink:type="simple">
          <person-group><name name-style="western"><surname>Johns</surname><given-names>RJ</given-names></name></person-group> (<year>1991</year>) <article-title>177. <italic><tp:taxon-name><tp:taxon-name-part taxon-name-part-type="genus">Huperzia</tp:taxon-name-part> <tp:taxon-name-part taxon-name-part-type="species">pinifolia</tp:taxon-name-part></tp:taxon-name></italic> <tp:taxon-name><tp:taxon-name-part taxon-name-part-type="family">Lycopodiaceae</tp:taxon-name-part></tp:taxon-name>.</article-title> <source>Curtis’s Botanical Magazine</source> <volume>8</volume>(<issue>3</issue>): <fpage>123</fpage>–<lpage>128</lpage>. <ext-link xlink:type="simple" ext-link-type="doi" xlink:href="10.1111/j.1467-8748.1991.tb00373.x">https://doi.org/10.1111/j.1467-8748.1991.tb00373.x</ext-link></mixed-citation></ref><ref id="B15"><mixed-citation xmlns:xlink="http://www.w3.org/1999/xlink" xlink:type="simple">
          <person-group><name name-style="western"><surname>Parris</surname><given-names>BS</given-names></name><name name-style="western"><surname>Latiff</surname><given-names>A</given-names></name></person-group> (<year>1997</year>) <article-title>Towards a pteridophyte flora of Malaysia: A provisional checklist of taxa.</article-title> <source>Malayan Nature Journal</source> <volume>50</volume>: <fpage>235</fpage>–<lpage>280</lpage>.</mixed-citation></ref><ref id="B1"><mixed-citation xmlns:xlink="http://www.w3.org/1999/xlink" xlink:type="simple">
          <person-group><name name-style="western"><surname>Aziz-Bidin</surname><given-names>A</given-names></name></person-group> (<year>2002</year>) <article-title>The fern allies <tp:taxon-name><tp:taxon-name-part taxon-name-part-type="family">Lycopodiaceae</tp:taxon-name-part></tp:taxon-name> in Malaysia: variations in surface structure of spores.</article-title> <source>Folio malaysiana</source> <volume>3</volume>(<issue>1</issue>): <fpage>49</fpage>–<lpage>66</lpage>.</mixed-citation></ref><ref id="B13"><mixed-citation xmlns:xlink="http://www.w3.org/1999/xlink" xlink:type="simple">
          <person-group><name name-style="western"><surname>Noraini</surname><given-names>T</given-names></name><name name-style="western"><surname>Ruzi</surname><given-names>AR</given-names></name><name name-style="western"><surname>Jaman</surname><given-names>R</given-names></name><name name-style="western"><surname>Nurnida</surname><given-names>MK</given-names></name><name name-style="western"><surname>Farrah-Melissa</surname><given-names>M</given-names></name></person-group> (<year>2010</year>) <article-title>Ferns and Fern-allies.</article-title> <source>Taman Paku Pakis UKM</source> <volume>2</volume>: <fpage>1</fpage>–<lpage>107</lpage>.</mixed-citation></ref><ref id="B9"><mixed-citation xmlns:xlink="http://www.w3.org/1999/xlink" xlink:type="simple">
          <person-group><name name-style="western"><surname>Kaulfuss</surname><given-names>GF</given-names></name></person-group> (<year>1824</year>) <source>Enumeratio Filicum.</source> <publisher-name>Sumtibus Caroli Cnoeloch</publisher-name>, <publisher-loc>Lipsiae</publisher-loc>, <size units="page">315 pp</size>.</mixed-citation></ref></ref-list></tp:taxon-treatment>
