# Supplementary material for: Two new Phlegmariurus species (Lycopodiaceae) and one new combination from Peninsular Malaysia
Source: PhytoKeys. 2018 Apr 17;(96):99–110. doi: 10.3897/phytokeys.96.20878 (PMC5915396; doi:10.3897/phytokeys.96.20878)
Supplement: XML Treatment for Phlegmariurus pinifolius [file phytokeys.96.20878-treatment3.xml]

<!DOCTYPE tp:taxon-treatment
  PUBLIC "-//TaxonX//DTD Taxonomic Treatment Publishing DTD v0 20100105//EN" "tax-treatment-NSO.dtd">
<tp:taxon-treatment xmlns:tp="http://www.plazi.org/taxpub"><tp:treatment-meta><kwd-group><label>Taxon classification</label><kwd><named-content xmlns:xlink="http://www.w3.org/1999/xlink" content-type="kingdom">Plantae</named-content></kwd><kwd><named-content xmlns:xlink="http://www.w3.org/1999/xlink" content-type="order">Lycopodiales</named-content></kwd><kwd><named-content xmlns:xlink="http://www.w3.org/1999/xlink" content-type="family">Lycopodiaceae</named-content></kwd></kwd-group><mixed-citation publication-type="journal"><person-group><name><surname>Kiew</surname><given-names>Ruth</given-names></name><name><surname>Kamin</surname><given-names>Imin</given-names></name></person-group><article-title>Two new <italic><tp:taxon-name><tp:taxon-name-part taxon-name-part-type="genus" reg="Phlegmariurus">Phlegmariurus</tp:taxon-name-part></tp:taxon-name></italic> species (<tp:taxon-name><tp:taxon-name-part taxon-name-part-type="family">Lycopodiaceae</tp:taxon-name-part></tp:taxon-name>) and one new combination from Peninsular Malaysia</article-title><source>PhytoKeys</source><day>17</day><month>4</month><year>2018</year><volume>2018</volume><issue>96</issue><fpage>99</fpage><lpage>110</lpage><pub-id pub-id-type="doi">10.3897/phytokeys.96.20878</pub-id></mixed-citation></tp:treatment-meta><tp:nomenclature><tp:taxon-name>
            <tp:taxon-name-part taxon-name-part-type="genus" reg="Phlegmariurus">Phlegmariurus</tp:taxon-name-part>
            <tp:taxon-name-part taxon-name-part-type="species" reg="pinifolius">pinifolius</tp:taxon-name-part>
            <object-id xmlns:xlink="http://www.w3.org/1999/xlink" content-type="ipni" xlink:type="simple">urn:lsid:ipni.org:names:77177913-1</object-id>
          </tp:taxon-name><tp:taxon-authority>(Trevis.) Kiew</tp:taxon-authority><tp:taxon-status xmlns:xlink="http://www.w3.org/1999/xlink" xlink:type="simple">comb. nov.</tp:taxon-status></tp:nomenclature><tp:treatment-sec sec-type="Basionym" id="SECID0E4VAE"><title>Basionym.</title><p>
            <italic><tp:taxon-name><tp:taxon-name-part taxon-name-part-type="genus" reg="Huperzia">Huperzia</tp:taxon-name-part> <tp:taxon-name-part taxon-name-part-type="species" reg="pinifolia">pinifolia</tp:taxon-name-part></tp:taxon-name></italic> Trevis., Atti Soc. Ital. Sci. Nat. 17: 247. 1874 ≡ <italic><tp:taxon-name><tp:taxon-name-part taxon-name-part-type="genus" reg="Lycopodium">Lycopodium</tp:taxon-name-part> <tp:taxon-name-part taxon-name-part-type="species" reg="pinifolium">pinifolium</tp:taxon-name-part></tp:taxon-name></italic> Blume, Enum. Pl. Javae. 2: 264 (1828), non Kaulf. (1824).</p></tp:treatment-sec><tp:treatment-sec sec-type="material" id="SECID0EZWAE"><title>Type.</title><p>Java. Without collector, number, date or precise locality (lectotype here selected: L!, electronic image with barcode L 0057375).</p></tp:treatment-sec><tp:treatment-sec sec-type="description" id="SECID0E5WAE"><title>Description.</title><p>Medium-sized epiphyte, tufted with 2–4(–6) stems. <bold>Stems</bold> pendulous, 10–20(–50) cm long, ca. 1.5 mm diam., branching dichotomously 2–3(–4) times, branches equal. <bold>Leaves</bold> crowded, at right angles to stem, sessile, glossy, mid-green, thinly coriaceous, narrowly lanceolate, 6–8 × 1–1.7 mm, slightly narrowed at base, margin entire, slightly revolute, apex narrowed to a sharp point, glabrous, midrib obscure above, faint beneath. <bold>Sporophylls</bold> smaller, dissimilar to leaves, transition to strobilus abrupt. <bold>Strobili</bold> light green, 2–9 cm long, slender, 1–1.5 mm diam., branched at base to form a pair of straight branches, sometimes further branched once or twice. Sporophylls crowded, not arranged in 4 rows, sessile, green, base broadly ovate and partially covering the sporangium, narrowed abruptly above the sporangium to a short point, ca. 1.5 × 0.7 mm, margin entire, keeled outside. <bold>Sporangium</bold> discoid, ca. 1 mm diam.</p></tp:treatment-sec><tp:treatment-sec sec-type="distribution" id="SECID0EOXAE"><title>Distribution.</title><p>Thailand, Peninsular Malaysia, Java, Borneo (Sabah and Sarawak), the Philippines, Indonesia (Sumatra to New Guinea). <xref ref-type="bibr" rid="B6">Hassler (2018)</xref> also records it from Sri Lanka, Vanuatu and the Solomon Islands. In Peninsular Malaysia, collected from Penang, Perak, Kelantan and Pahang.</p></tp:treatment-sec><tp:treatment-sec sec-type="Provisional conservation status" id="SECID0EYXAE"><title>Provisional conservation status.</title><p>Least Concern.</p></tp:treatment-sec><tp:treatment-sec sec-type="ecology" id="SECID0E4XAE"><title>Ecology.</title><p>Not common, in upper hill dipterocarp to lower montane forest, in light shade, on trees on hill sides at 800–1250 m altitude.</p></tp:treatment-sec><tp:treatment-sec sec-type="etymology" id="SECID0ECYAE"><title>Etymology.</title><p>Latin, -<italic>folius</italic> = leaf; referring to the similarity to leaves of <italic><tp:taxon-name><tp:taxon-name-part taxon-name-part-type="genus" reg="Pinus">Pinus</tp:taxon-name-part></tp:taxon-name></italic>.</p></tp:treatment-sec><ref-list><ref id="B6"><mixed-citation xmlns:xlink="http://www.w3.org/1999/xlink" xlink:type="simple">
          <person-group><name name-style="western"><surname>Hassler</surname><given-names>M</given-names></name></person-group> (<year>2018</year>) World Ferns: Checklist of Ferns and Lycophytes of the World. In: Roskor et al. (Eds) Species 2000 &amp; ITIS Catalogue of Life. [updated 26 Feb 2018]</mixed-citation></ref></ref-list></tp:taxon-treatment>
